# Supplementary material for: Identification of environmental aquatic bacteria by mass spectrometry supported by biochemical differentiation
Source: PLoS One. 2022 Jun 3;17(6):e0269423. doi: 10.1371/journal.pone.0269423 (PMC9165887; doi:10.1371/journal.pone.0269423)
Supplement: S1 Table — Identification reliability for MALDI-TOF MS was used as provided by the manufacturer (log score 2.300 to 3.000—highly probable species identification, log score 2.000 to 2.299—secure genus identification and probable species identification, log score 1.7 to 1.999 –probable genus identification). All MALDI-TOF MS measurements were conducted in triplicates with EtOH-FA extraction method. API20E identification reliability levels were used as provided by the manufacturer. Data on isolated strains that were unidentifiable by both methods (44) are not included. (XLSX) [file pone.0269423.s001.xlsx]

## Sheet: Sheet 1
MALDI-TOF MS Genus	MALDI-TOF MS Species	MALDI-TOF MS Log score	Identification reliability of MALDI-TOF MS results in this study	API20E Genus	API20E Species	Identification reliability of API20E results in this study	Identification reliability by API20E manufacturer	API20E numerical profile	Sample	ONPG	ADH	LDC	ODC	CIT	H2S	URE	TDA	IND	VP	GEL	GLU	MAN	INO	SOR	RHA	SAC	MEL	AMY	ARA	OX	MALDI_taxon	API_taxon
Aeromonas	sp.	2.174	Genus	Aeromonas	hydrophila group 1	Unreliable	Unacceptable	7407527	Water/Sediment	yes	yes	yes	no	no	yes	no	no	no	yes	yes	yes	yes	no	yes	no	yes	no	yes	yes	yes	Aeromonas sp.	Aeromonas hydrophila group 1
Aeromonas	sp.	2.166	Genus	Aeromonas	hydrophila group 1	Genus	Very good	3047527	Water/Sediment	yes	yes	no	no	no	no	no	no	yes	yes	yes	yes	yes	no	yes	no	yes	no	yes	yes	yes	Aeromonas sp.	Aeromonas hydrophila group 1
Aeromonas	sp.	2.159	Genus	Aeromonas	hydrophila group 1	Genus	Very good	7047527	Water/Sediment	yes	yes	yes	no	no	no	no	no	yes	yes	yes	yes	yes	no	yes	no	yes	no	yes	yes	yes	Aeromonas sp.	Aeromonas hydrophila group 1
Aeromonas	sp.	2.159	Genus	Aeromonas	hydrophila group 1	Genus	Very good	7047527	Water/Sediment	yes	yes	yes	no	no	no	no	no	yes	yes	yes	yes	yes	no	yes	no	yes	no	yes	yes	yes	Aeromonas sp.	Aeromonas hydrophila group 1
Aeromonas	sp.	2.103	Genus	Aeromonas	hydrophila group 2	Genus	Very good	7007125	Water/Sediment	yes	yes	yes	no	no	no	no	no	no	yes	yes	yes	yes	no	no	no	yes	no	yes	no	yes	Aeromonas sp.	Aeromonas hydrophila group 2
Aeromonas	sp.	2.101	Genus	Aeromonas	hydrophila group 1	Genus	Acceptable	7306137	Water/Sediment	yes	yes	yes	yes	yes	no	no	no	no	no	yes	yes	yes	no	no	yes	yes	no	yes	yes	yes	Aeromonas sp.	Aeromonas hydrophila group 1
Aeromonas	sp.	2.047	Genus	Aeromonas	hydrophila group 2	Genus	Very good	7007125	Water/Sediment	yes	yes	yes	no	no	no	no	no	no	yes	yes	yes	yes	no	no	no	yes	no	yes	no	yes	Aeromonas sp.	Aeromonas hydrophila group 2
Aeromonas	bestiarum	2.191	Species	Aeromonas	hydrophila group 1	Unreliable	Unacceptable	7067136	Water/Sediment	yes	yes	yes	no	no	no	no	yes	yes	yes	yes	yes	yes	no	no	yes	yes	no	no	yes	yes	Aeromonas bestiarum	Aeromonas hydrophila group 1
Aeromonas	bestiarum	2.142	Species	Aeromonas	hydrophila group 1	Genus	Acceptable	7306137	Water/Sediment	yes	yes	yes	yes	yes	no	no	no	no	no	yes	yes	yes	no	no	yes	yes	no	yes	yes	yes	Aeromonas bestiarum	Aeromonas hydrophila group 1
Aeromonas	caviae	2.019	Species	Aeromonas	hydrophila group 1	Unreliable	Unacceptable	7666127	Water/Sediment	yes	yes	yes	no	yes	yes	no	yes	yes	no	yes	yes	yes	no	no	no	yes	no	yes	yes	yes	Aeromonas caviae	Aeromonas hydrophila group 1
Aeromonas	hydrophila	2.348	Species	Aeromonas	hydrophila group 1	Unreliable	Doubtful	7446137	Water/Sediment	yes	yes	yes	no	no	yes	no	no	yes	no	yes	yes	yes	no	no	yes	yes	no	yes	yes	yes	Aeromonas hydrophila	Aeromonas hydrophila group 1
Aeromonas	hydrophila	2.262	Species	Aeromonas	hydrophila group 2	Genus	Excellent	7247127	Water/Sediment	yes	yes	yes	no	yes	no	no	no	yes	yes	yes	yes	yes	no	no	no	yes	no	yes	yes	yes	Aeromonas hydrophila	Aeromonas hydrophila group 2
Aeromonas	hydrophila	2.244	Species	Aeromonas	hydrophila group 2	Unreliable	Unacceptable	7377107	Water/Sediment	yes	yes	yes	yes	yes	no	yes	yes	yes	yes	yes	yes	yes	no	no	no	no	no	yes	yes	yes	Aeromonas hydrophila	Aeromonas hydrophila group 2
Aeromonas	hydrophila	2.234	Species	Aeromonas	hydrophila group 1	Unreliable	Unacceptable	7266527	Water/Sediment	yes	yes	yes	no	yes	no	no	yes	yes	no	yes	yes	yes	no	yes	no	yes	no	yes	yes	yes	Aeromonas hydrophila	Aeromonas hydrophila group 1
Aeromonas	hydrophila	2.226	Species	Serratia	odorifera 1	Unreliable	Unacceptable	7367577	Water/Sediment	yes	yes	yes	yes	yes	no	no	yes	yes	yes	yes	yes	yes	no	yes	yes	yes	yes	yes	yes	yes	Aeromonas hydrophila	Serratia odorifera 1
Aeromonas	hydrophila	2.222	Species	Aeromonas	hydrophila group 1	Genus	Very good	7206127	Water/Sediment	yes	yes	yes	no	yes	no	no	no	no	no	yes	yes	yes	no	no	no	yes	no	yes	yes	yes	Aeromonas hydrophila	Aeromonas hydrophila group 1
Aeromonas	hydrophila	2.213	Species	Aeromonas	hydrophila group 2	Unreliable	Doubtful	7267127	Water/Sediment	yes	yes	yes	no	yes	no	no	yes	yes	yes	yes	yes	yes	no	no	no	yes	no	yes	yes	yes	Aeromonas hydrophila	Aeromonas hydrophila group 2
Aeromonas	hydrophila	2.207	Species	Aeromonas	hydrophila group 1	Genus	Very good	7246137	Water/Sediment	yes	yes	yes	no	yes	no	no	no	yes	no	yes	yes	yes	no	no	yes	yes	no	yes	yes	yes	Aeromonas hydrophila	Aeromonas hydrophila group 1
Aeromonas	hydrophila	2.18	Species	Aeromonas	hydrophila group 1	Unreliable	Doubtful	1066127	Water/Sediment	yes	no	no	no	no	no	no	yes	yes	no	yes	yes	yes	no	no	no	yes	no	yes	yes	yes	Aeromonas hydrophila	Aeromonas hydrophila group 1
Aeromonas	hydrophila	2.117	Species	Aeromonas	hydrophila group 1	Genus	Very good	7206127	Water/Sediment	yes	yes	yes	no	yes	no	no	no	no	no	yes	yes	yes	no	no	no	yes	no	yes	yes	yes	Aeromonas hydrophila	Aeromonas hydrophila group 1
Aeromonas	hydrophila	2.109	Species			Unreliable	Unacceptable	7067677	Water/Sediment	yes	yes	yes	no	no	no	no	yes	yes	yes	yes	yes	no	yes	yes	yes	yes	yes	yes	yes	yes	Aeromonas hydrophila	NA
Aeromonas	hydrophila	2.107	Species			Unreliable	Unacceptable	7767777	Water/Sediment	yes	yes	yes	yes	yes	yes	no	yes	yes	yes	yes	yes	yes	yes	yes	yes	yes	yes	yes	yes	yes	Aeromonas hydrophila	NA
Aeromonas	hydrophila	2.101	Species	Aeromonas	hydrophila group 1	Unreliable	Unacceptable	7067527	Water/Sediment	yes	yes	yes	no	no	no	no	yes	yes	yes	yes	yes	yes	no	yes	no	yes	no	yes	yes	yes	Aeromonas hydrophila	Aeromonas hydrophila group 1
Aeromonas	hydrophila	2.041	Species	Aeromonas	hydrophila group 2	Unreliable	Doubtful	3267524	Water/Sediment	yes	yes	no	no	yes	no	no	yes	yes	yes	yes	yes	yes	no	yes	no	yes	no	no	no	yes	Aeromonas hydrophila	Aeromonas hydrophila group 2
Aeromonas	hydrophila ssp. hydrophila	2.394	Species	Aeromonas	hydrophila group 1	Genus	Good	7006127	Water/Sediment	yes	yes	yes	no	no	no	no	no	no	no	yes	yes	yes	no	no	no	yes	no	yes	yes	yes	Aeromonas hydrophila ssp. hydrophila	Aeromonas hydrophila group 1
Aeromonas	ichthiosmia	2.142	Species	Aeromonas	hydrophila group 1	Unreliable	Unacceptable	7264167	Water/Sediment	yes	yes	yes	no	yes	no	no	yes	yes	no	no	yes	yes	no	no	no	yes	yes	yes	yes	yes	Aeromonas ichthiosmia	Aeromonas hydrophila group 1
Aeromonas	ichthiosmia	2.023	Species			Unreliable	Unacceptable	7464164	Water/Sediment	yes	yes	yes	no	no	yes	no	yes	yes	no	no	yes	yes	no	no	no	yes	yes	no	no	yes	Aeromonas ichthiosmia	NA
Aeromonas	media	2.121	Species	Aeromonas	hydrophila group 1	Unreliable	Unacceptable	1065126	Water/Sediment	yes	no	no	no	no	no	no	yes	yes	yes	no	yes	yes	no	no	no	yes	no	no	yes	yes	Aeromonas media	Aeromonas hydrophila group 1
Aeromonas	media	2.075	Species	Aeromonas	hydrophila group 1	Unreliable	Low discrimination	3006127	Water/Sediment	yes	yes	no	no	no	no	no	no	no	no	yes	yes	yes	no	no	no	yes	no	yes	yes	yes	Aeromonas media	Aeromonas hydrophila group 1
Aeromonas	media	2.042	Species	Aeromonas	hydrophila group 1	Unreliable	Doubtful	3067127	Water/Sediment	yes	yes	no	no	no	no	no	yes	yes	yes	yes	yes	yes	no	no	no	yes	no	yes	yes	yes	Aeromonas media	Aeromonas hydrophila group 1
Aeromonas	popoffii	2.133	Species	Aeromonas	hydrophila group 1	Genus	Good	7007527	Water/Sediment	yes	yes	yes	no	no	no	no	no	no	yes	yes	yes	yes	no	yes	no	yes	no	yes	yes	yes	Aeromonas popoffii	Aeromonas hydrophila group 1
Aeromonas	popoffii	2.05	Species	Aeromonas	hydrophila group 1	Genus	Very good	3047137	Water/Sediment	yes	yes	no	no	no	no	no	no	yes	yes	yes	yes	yes	no	no	yes	yes	no	yes	yes	yes	Aeromonas popoffii	Aeromonas hydrophila group 1
Aeromonas	popoffii	2.047	Species	Aeromonas	hydrophila group 1	Genus	Very good	7047527	Water/Sediment	yes	yes	yes	no	no	no	no	no	yes	yes	yes	yes	yes	no	yes	no	yes	no	yes	yes	yes	Aeromonas popoffii	Aeromonas hydrophila group 1
Aeromonas	popoffii	2.016	Species	Aeromonas	hydrophila group 1	Genus	Good	7007527	Water/Sediment	yes	yes	yes	no	no	no	no	no	no	yes	yes	yes	yes	no	yes	no	yes	no	yes	yes	yes	Aeromonas popoffii	Aeromonas hydrophila group 1
Aeromonas	popoffii	2.016	Species	Aeromonas	hydrophila group 1	Unreliable	Unacceptable	7407527	Water/Sediment	yes	yes	yes	no	no	yes	no	no	no	yes	yes	yes	yes	no	yes	no	yes	no	yes	yes	yes	Aeromonas popoffii	Aeromonas hydrophila group 1
Aeromonas	veronii	2.323	Species	Aeromonas	hydrophila group 2	Unreliable	Doubtful	7267124	Water/Sediment	yes	yes	yes	no	yes	no	no	yes	yes	yes	yes	yes	yes	no	no	no	yes	no	no	no	yes	Aeromonas veronii	Aeromonas hydrophila group 2
Aeromonas	veronii	2.251	Species	Aeromonas	hydrophila group 2	Unreliable	Doubtful	7267124	Water/Sediment	yes	yes	yes	no	yes	no	no	yes	yes	yes	yes	yes	yes	no	no	no	yes	no	no	no	yes	Aeromonas veronii	Aeromonas hydrophila group 2
Aeromonas	veronii	2.249	Species	Aeromonas	hydrophila group 2	Unreliable	Doubtful	7267125	Water/Sediment	yes	yes	yes	no	yes	no	no	yes	yes	yes	yes	yes	yes	no	no	no	yes	no	yes	no	yes	Aeromonas veronii	Aeromonas hydrophila group 2
Aeromonas	veronii	2.219	Species	Vibrio	cholerae	Unreliable	Doubtful	7367124	Water/Sediment	yes	yes	yes	yes	yes	no	no	yes	yes	yes	yes	yes	yes	no	no	no	yes	no	no	no	yes	Aeromonas veronii	Vibrio cholerae
Aeromonas	veronii	2.214	Species	Aeromonas	hydrophila group 2	Unreliable	Unacceptable	7267577	Water/Sediment	yes	yes	yes	no	yes	no	no	yes	yes	yes	yes	yes	yes	no	yes	yes	yes	yes	yes	yes	yes	Aeromonas veronii	Aeromonas hydrophila group 2
Aeromonas	veronii	2.211	Species	Aeromonas	hydrophila group 2	Unreliable	Doubtful	7267124	Water/Sediment	yes	yes	yes	no	yes	no	no	yes	yes	yes	yes	yes	yes	no	no	no	yes	no	no	no	yes	Aeromonas veronii	Aeromonas hydrophila group 2
Aeromonas	veronii	2.211	Species	Aeromonas	hydrophila group 2	Unreliable	Doubtful	7267124	Water/Sediment	yes	yes	yes	no	yes	no	no	yes	yes	yes	yes	yes	yes	no	no	no	yes	no	no	no	yes	Aeromonas veronii	Aeromonas hydrophila group 2
Aeromonas	veronii	2.182	Species	Aeromonas	hydrophila group 2	Unreliable	Doubtful	7267125	Water/Sediment	yes	yes	yes	no	yes	no	no	yes	yes	yes	yes	yes	yes	no	no	no	yes	no	yes	no	yes	Aeromonas veronii	Aeromonas hydrophila group 2
Aeromonas	veronii	2.178	Species	Aeromonas	hydrophila group 2	Unreliable	Doubtful	7266125	Water/Sediment	yes	yes	yes	no	yes	no	no	yes	yes	no	yes	yes	yes	no	no	no	yes	no	yes	no	yes	Aeromonas veronii	Aeromonas hydrophila group 2
Aeromonas	veronii	2.162	Species	Aeromonas	hydrophila group 2	Genus	Very good	7207167	Water/Sediment	yes	yes	yes	no	yes	no	no	no	no	yes	yes	yes	yes	no	no	no	yes	yes	yes	yes	yes	Aeromonas veronii	Aeromonas hydrophila group 2
Aeromonas	veronii	2.139	Species	Aeromonas	hydrophila group 2	Unreliable	Doubtful	7267124	Water/Sediment	yes	yes	yes	no	yes	no	no	yes	yes	yes	yes	yes	yes	no	no	no	yes	no	no	no	yes	Aeromonas veronii	Aeromonas hydrophila group 2
Aeromonas	veronii	2.13	Species			Unreliable	Unacceptable	0676177	Water/Sediment	no	no	no	no	yes	yes	yes	yes	yes	no	yes	yes	yes	no	no	yes	yes	yes	yes	yes	yes	Aeromonas veronii	NA
Aeromonas	veronii	2.071	Species	Aeromonas	hydrophila group 1	Genus	Good	3206167	Water/Sediment	yes	yes	no	no	yes	no	no	no	no	no	yes	yes	yes	no	no	no	yes	yes	yes	yes	yes	Aeromonas veronii	Aeromonas hydrophila group 1
Aeromonas	veronii	2.041	Species	Aeromonas	hydrophila group 2	Genus	Very good	7207124	Water/Sediment	yes	yes	yes	no	yes	no	no	no	no	yes	yes	yes	yes	no	no	no	yes	no	no	no	yes	Aeromonas veronii	Aeromonas hydrophila group 2
Aeromonas	veronii	2.041	Species	Aeromonas	hydrophila group 2	Genus	Good	7307325	Water/Sediment	yes	yes	yes	yes	yes	no	no	no	no	yes	yes	yes	yes	yes	no	no	yes	no	yes	no	yes	Aeromonas veronii	Aeromonas hydrophila group 2
Citrobacter	braakii	2.41	Species	Citrobacter	braakii	Unreliable	Doubtful	0324553	Water/Sediment	no	no	no	yes	yes	no	no	yes	no	no	no	yes	yes	no	yes	yes	no	yes	yes	yes	no	Citrobacter braakii	Citrobacter braakii
Comamonas	testosteroni	2.009	Species			Unreliable	Unacceptable	7625077	Water/Sediment	yes	yes	yes	no	yes	yes	no	yes	no	yes	no	yes	no	no	no	yes	yes	yes	yes	yes	yes	Comamonas testosteroni	NA
Enterobacter	asburiae	2.001	Species	Klebsiella	oxytoca	Unreliable	Unacceptable	5275777	Water/Sediment	yes	no	yes	no	yes	no	yes	yes	yes	yes	no	yes	yes	yes	yes	yes	yes	yes	yes	yes	yes	Enterobacter asburiae	Klebsiella oxytoca
Enterobacter	cloacae	2.303	Species	Enterobacter	cloacae	Unreliable	Doubtful	3324573	Water/Sediment	yes	yes	no	yes	yes	no	no	yes	no	no	no	yes	yes	no	yes	yes	yes	yes	yes	yes	no	Enterobacter cloacae	Enterobacter cloacae
Enterobacter	ludwigii	2.299	Species	Citrobacter	braakii	Unreliable	Doubtful	0324553	Water/Sediment	no	no	no	yes	yes	no	no	yes	no	no	no	yes	yes	no	yes	yes	no	yes	yes	yes	no	Enterobacter ludwigii	Citrobacter braakii
Escherichia	coli	2.129	Species	Klebsiella	ornithinolytica	Unreliable	Doubtful	5345572	Water/Sediment	yes	no	yes	yes	yes	no	no	no	yes	yes	no	yes	yes	no	yes	yes	yes	yes	no	yes	no	Escherichia coli	Klebsiella ornithinolytica
Escherichia	coli	2.016	Species	Aeromonas	hydrophila group 1	Genus	Acceptable	7004537	Water/Sediment	yes	yes	yes	no	no	no	no	no	no	no	no	yes	yes	no	yes	yes	yes	no	yes	yes	yes	Escherichia coli	Aeromonas hydrophila group 1
Klebsiella	oxytoca	2.029	Species			Unreliable	Unacceptable	7276777	Water/Sediment	yes	yes	yes	no	yes	no	yes	yes	yes	no	yes	yes	yes	yes	yes	yes	yes	yes	yes	yes	yes	Klebsiella oxytoca	NA
Klebsiella	pneumoniae	2.22	Species	Klebsiella	terrigena	Unreliable	Unacceptable	5225777	Water/Sediment	yes	no	yes	no	yes	no	no	yes	no	yes	no	yes	yes	yes	yes	yes	yes	yes	yes	yes	yes	Klebsiella pneumoniae	Klebsiella terrigena
Klebsiella	pneumoniae	2.219	Species	Klebsiella	oxytoca	Unreliable	Unacceptable	7277773	Water/Sediment	yes	yes	yes	no	yes	no	yes	yes	yes	yes	yes	yes	yes	yes	yes	yes	yes	yes	yes	yes	no	Klebsiella pneumoniae	Klebsiella oxytoca
Klebsiella	pneumoniae	2.219	Species	Klebsiella	terrigena	Unreliable	Doubtful	5225773	Water/Sediment	yes	no	yes	no	yes	no	no	yes	no	yes	no	yes	yes	yes	yes	yes	yes	yes	yes	yes	no	Klebsiella pneumoniae	Klebsiella terrigena
Morganella	morganii	2.081	Species			Unreliable	Unacceptable	7537165	Water/Sediment	yes	yes	yes	yes	no	yes	yes	yes	no	yes	yes	yes	yes	no	no	no	yes	yes	yes	no	yes	Morganella morganii	NA
Myroides	odoratimimus	2.19	Species			Unreliable	Unacceptable	3736025	Water/Sediment	yes	yes	no	yes	yes	yes	yes	yes	no	no	yes	yes	no	no	no	no	yes	no	yes	no	yes	Myroides odoratimimus	NA
Myroides	odoratimimus	2.187	Species			Unreliable	Unacceptable	3736025	Water/Sediment	yes	yes	no	yes	yes	yes	yes	yes	no	no	yes	yes	no	no	no	no	yes	no	yes	no	yes	Myroides odoratimimus	NA
Myroides	odoratus	2.186	Species	Aeromonas	hydrophila group 1	Unreliable	Doubtful	3065126	Water/Sediment	yes	yes	no	no	no	no	no	yes	yes	yes	no	yes	yes	no	no	no	yes	no	no	yes	yes	Myroides odoratus	Aeromonas hydrophila group 1
Proteus	mirabilis	2.041	Species			Unreliable	Unacceptable	7736777	Water/Sediment	yes	yes	yes	yes	yes	yes	yes	yes	no	no	yes	yes	yes	yes	yes	yes	yes	yes	yes	yes	yes	Proteus mirabilis	NA
Proteus	vulgaris	2.284	Species			Unreliable	Unacceptable	3676577	Water/Sediment	yes	yes	no	no	yes	yes	yes	yes	yes	no	yes	yes	yes	no	yes	yes	yes	yes	yes	yes	yes	Proteus vulgaris	NA
Proteus	vulgaris	2.16	Species			Unreliable	Unacceptable	5576132	Water/Sediment	yes	no	yes	yes	no	yes	yes	yes	yes	no	yes	yes	yes	no	no	yes	yes	no	no	yes	no	Proteus vulgaris	NA
Proteus	vulgaris	2.148	Species			Unreliable	Unacceptable	5777777	Water/Sediment	yes	no	yes	yes	yes	yes	yes	yes	yes	yes	yes	yes	yes	yes	yes	yes	yes	yes	yes	yes	yes	Proteus vulgaris	NA
Proteus	vulgaris	2.144	Species			Unreliable	Unacceptable	3676577	Water/Sediment	yes	yes	no	no	yes	yes	yes	yes	yes	no	yes	yes	yes	no	yes	yes	yes	yes	yes	yes	yes	Proteus vulgaris	NA
Providencia	alcalifaciens	2.405	Species			Unreliable	Unacceptable	3775577	Water/Sediment	yes	yes	no	yes	yes	yes	yes	yes	yes	yes	no	yes	yes	no	yes	yes	yes	yes	yes	yes	yes	Providencia alcalifaciens	NA
Providencia	alcalifaciens	2.037	Species			Unreliable	Unacceptable	3775577	Water/Sediment	yes	yes	no	yes	yes	yes	yes	yes	yes	yes	no	yes	yes	no	yes	yes	yes	yes	yes	yes	yes	Providencia alcalifaciens	NA
Providencia	rettgeri	2.205	Species			Unreliable	Unacceptable	7636777	Water/Sediment	yes	yes	yes	no	yes	yes	yes	yes	no	no	yes	yes	yes	yes	yes	yes	yes	yes	yes	yes	yes	Providencia rettgeri	NA
Providencia	rettgeri	2.146	Species	Serratia	marescens	Unreliable	Unacceptable	1277721	Water/Sediment	yes	no	no	no	yes	no	yes	yes	yes	yes	yes	yes	yes	yes	yes	no	yes	no	yes	no	no	Providencia rettgeri	Serratia marescens
Providencia	rettgeri	2.075	Species			Unreliable	Unacceptable	7636777	Water/Sediment	yes	yes	yes	no	yes	yes	yes	yes	no	no	yes	yes	yes	yes	yes	yes	yes	yes	yes	yes	yes	Providencia rettgeri	NA
Providencia	rettgeri	2.035	Species	Klebsiella	oxytoca	Unreliable	Unacceptable	5275777	Water/Sediment	yes	no	yes	no	yes	no	yes	yes	yes	yes	no	yes	yes	yes	yes	yes	yes	yes	yes	yes	yes	Providencia rettgeri	Klebsiella oxytoca
Pseudomonas	chlororaphis	2.008	Species	Klebsiella	terrigena	Unreliable	Unacceptable	7225777	Water/Sediment	yes	yes	yes	no	yes	no	no	yes	no	yes	no	yes	yes	yes	yes	yes	yes	yes	yes	yes	yes	Pseudomonas chlororaphis	Klebsiella terrigena
Pseudomonas	putida	2.507	Species	Pseudomonas	fluorescens /putida	Unreliable	Doubtful	2220004	Water/Sediment	no	yes	no	no	yes	no	no	yes	no	no	no	no	no	no	no	no	no	no	no	no	yes	Pseudomonas putida	Pseudomonas fluorescens /putida
Pseudomonas	putida	2.154	Species			Unreliable	Unacceptable	5776577	Water/Sediment	yes	no	yes	yes	yes	yes	yes	yes	yes	no	yes	yes	yes	no	yes	yes	yes	yes	yes	yes	yes	Pseudomonas putida	NA
Raoultella	ornithinolytica	2.156	Species	Klebsiella	oxytoca	Unreliable	Unacceptable	5275777	Water/Sediment	yes	no	yes	no	yes	no	yes	yes	yes	yes	no	yes	yes	yes	yes	yes	yes	yes	yes	yes	yes	Raoultella ornithinolytica	Klebsiella oxytoca
Serratia	liquefaciens	2.347	Species	Serratia	liquefaciens	Species	Very good	5307763	Water/Sediment	yes	no	yes	yes	yes	no	no	no	no	yes	yes	yes	yes	yes	yes	no	yes	yes	yes	yes	no	Serratia liquefaciens	Serratia liquefaciens
Shewanella	baltica	2.123	Species	Aeromonas	hydrophila group 1	Genus	Acceptable	7347137	Water/Sediment	yes	yes	yes	yes	yes	no	no	no	yes	yes	yes	yes	yes	no	no	yes	yes	no	yes	yes	yes	Shewanella baltica	Aeromonas hydrophila group 1
Stenotrophomonas	maltophilia	2.033	Species	Aeromonas	hydrophila group 2	Genus	Very good	7207167	Water/Sediment	yes	yes	yes	no	yes	no	no	no	no	yes	yes	yes	yes	no	no	no	yes	yes	yes	yes	yes	Stenotrophomonas maltophilia	Aeromonas hydrophila group 2
Acinetobacter	tandoii	1.791	Genus			Unreliable	Unacceptable	7776577	Water/Sediment	yes	yes	yes	yes	yes	yes	yes	yes	yes	no	yes	yes	yes	no	yes	yes	yes	yes	yes	yes	yes	Acinetobacter tandoii	NA
Aeromonas	caviae	1.994	Genus	Aeromonas	hydrophila group 1	Unreliable	Unacceptable	3064167	Water/Sediment	yes	yes	no	no	no	no	no	yes	yes	no	no	yes	yes	no	no	no	yes	yes	yes	yes	yes	Aeromonas caviae	Aeromonas hydrophila group 1
Aeromonas	caviae	1.886	Genus	Aeromonas	hydrophila group 1	Genus	Good	3206167	Water/Sediment	yes	yes	no	no	yes	no	no	no	no	no	yes	yes	yes	no	no	no	yes	yes	yes	yes	yes	Aeromonas caviae	Aeromonas hydrophila group 1
Aeromonas	veronii	1.953	Genus	Aeromonas	hydrophila group 2	Unreliable	Doubtful	7607125	Water/Sediment	yes	yes	yes	no	yes	yes	no	no	no	yes	yes	yes	yes	no	no	no	yes	no	yes	no	yes	Aeromonas veronii	Aeromonas hydrophila group 2
Aeromonas	veronii	1.94	Genus	Klebsiella	terrigena	Unreliable	Unacceptable	7225777	Water/Sediment	yes	yes	yes	no	yes	no	no	yes	no	yes	no	yes	yes	yes	yes	yes	yes	yes	yes	yes	yes	Aeromonas veronii	Klebsiella terrigena
Aeromonas	veronii	1.797	Genus	Aeromonas	hydrophila group 2	Unreliable	Unacceptable	7367327	Water/Sediment	yes	yes	yes	yes	yes	no	no	yes	yes	yes	yes	yes	yes	yes	no	no	yes	no	yes	yes	yes	Aeromonas veronii	Aeromonas hydrophila group 2
Alcaligenes	faecalis	1.874	Genus			Unreliable	Unacceptable	7736773	Water/Sediment	yes	yes	yes	yes	yes	yes	yes	yes	no	no	yes	yes	yes	yes	yes	yes	yes	yes	yes	yes	no	Alcaligenes faecalis	NA
Alcaligenes	faecalis	1.765	Genus			Unreliable	Unacceptable	7776577	Water/Sediment	yes	yes	yes	yes	yes	yes	yes	yes	yes	no	yes	yes	yes	no	yes	yes	yes	yes	yes	yes	yes	Alcaligenes faecalis	NA
Buttiauxella	gaviane	1.918	Genus	Serratia	fonticola	Unreliable	Unacceptable	5124557	Water/Sediment	yes	no	yes	yes	no	no	no	yes	no	no	no	yes	yes	no	yes	yes	no	yes	yes	yes	yes	Buttiauxella gaviane	Serratia fonticola
Comamonas	testosteroni	1.811	Genus			Unreliable	Unacceptable	7625077	Water/Sediment	yes	yes	yes	no	yes	yes	no	yes	no	yes	no	yes	no	no	no	yes	yes	yes	yes	yes	yes	Comamonas testosteroni	NA
Delftia	acidovorans	1.851	Genus			Unreliable	Unacceptable	5225777	Water/Sediment	yes	no	yes	no	yes	no	no	yes	no	yes	no	yes	yes	yes	yes	yes	yes	yes	yes	yes	yes	Delftia acidovorans	NA
Enterobacter	cowanii	1.803	Genus	Pantoea	sp.	Unreliable	Low discrimination	1205773	Water/Sediment	yes	no	no	no	yes	no	no	no	no	yes	no	yes	yes	yes	yes	yes	yes	yes	yes	yes	no	Enterobacter cowanii	Pantoea sp.
Enterobacter	cowanii	1.701	Genus	Rahnella	aquatilis	Unreliable	Low discrimination	1205573	Water/Sediment	yes	no	no	no	yes	no	no	no	no	yes	no	yes	yes	no	yes	yes	yes	yes	yes	yes	no	Enterobacter cowanii	Rahnella aquatilis
Providencia	rettgeri	1.998	Genus			Unreliable	Unacceptable	7636777	Water/Sediment	yes	yes	yes	no	yes	yes	yes	yes	no	no	yes	yes	yes	yes	yes	yes	yes	yes	yes	yes	yes	Providencia rettgeri	NA
Providencia	rettgeri	1.991	Genus			Unreliable	Unacceptable	1236327	Water/Sediment	yes	no	no	no	yes	no	yes	yes	no	no	yes	yes	yes	yes	no	no	yes	no	yes	yes	yes	Providencia rettgeri	NA
Providencia	rettgeri	1.808	Genus			Unreliable	Unacceptable	7776777	Water/Sediment	yes	yes	yes	yes	yes	yes	yes	yes	yes	no	yes	yes	yes	yes	yes	yes	yes	yes	yes	yes	yes	Providencia rettgeri	NA
Providencia	rettgeri	1.759	Genus			Unreliable	Unacceptable	3736775	Water/Sediment	yes	yes	no	yes	yes	yes	yes	yes	no	no	yes	yes	yes	yes	yes	yes	yes	yes	yes	no	yes	Providencia rettgeri	NA
Providencia	rustigianii	1.74	Genus			Unreliable	Unacceptable	7625077	Water/Sediment	yes	yes	yes	no	yes	yes	no	yes	no	yes	no	yes	no	no	no	yes	yes	yes	yes	yes	yes	Providencia rustigianii	NA
Proteus	mirabilis	1.814	Genus			Unreliable	Unacceptable	7737773	Water/Sediment	yes	yes	yes	yes	yes	yes	yes	yes	no	yes	yes	yes	yes	yes	yes	yes	yes	yes	yes	yes	no	Proteus mirabilis	NA
Proteus	mirabilis	1.754	Genus			Unreliable	Unacceptable	7736773	Water/Sediment	yes	yes	yes	yes	yes	yes	yes	yes	no	no	yes	yes	yes	yes	yes	yes	yes	yes	yes	yes	no	Proteus mirabilis	NA
Proteus	vulgaris	1.975	Genus			Unreliable	Unacceptable	5776777	Water/Sediment	yes	no	yes	yes	yes	yes	yes	yes	yes	no	yes	yes	yes	yes	yes	yes	yes	yes	yes	yes	yes	Proteus vulgaris	NA
Proteus	vulgaris	1.969	Genus			Unreliable	Unacceptable	3676577	Water/Sediment	yes	yes	no	no	yes	yes	yes	yes	yes	no	yes	yes	yes	no	yes	yes	yes	yes	yes	yes	yes	Proteus vulgaris	NA
Proteus	vulgaris	1.956	Genus			Unreliable	Unacceptable	5776777	Water/Sediment	yes	no	yes	yes	yes	yes	yes	yes	yes	no	yes	yes	yes	yes	yes	yes	yes	yes	yes	yes	yes	Proteus vulgaris	NA
Pseudomonas	kilonensis	1.921	Genus	Pseudomonas	fluorescens /putida	Unreliable	Doubtful	3202044	Water/Sediment	yes	yes	no	no	yes	no	no	no	no	no	yes	no	no	no	no	no	no	yes	no	no	yes	Pseudomonas kilonensis	Pseudomonas fluorescens /putida
Pseudomonas	chlororaphis	1.978	Genus	Aeromonas	hydrophila group 2	Unreliable	Unacceptable	7267577	Water/Sediment	yes	yes	yes	no	yes	no	no	yes	yes	yes	yes	yes	yes	no	yes	yes	yes	yes	yes	yes	yes	Pseudomonas chlororaphis	Aeromonas hydrophila group 2
Pseudomonas	oleovorans	1.926	Genus	Aeromonas	hydrophila group 2	Unreliable	Doubtful	7267127	Water/Sediment	yes	yes	yes	no	yes	no	no	yes	yes	yes	yes	yes	yes	no	no	no	yes	no	yes	yes	yes	Pseudomonas oleovorans	Aeromonas hydrophila group 2
Pseudomonas	thivervalensis	1.93	Genus	Pseudomonas	fluorescens /putida	Genus	Good	0202044	Water/Sediment	no	no	no	no	yes	no	no	no	no	no	yes	no	no	no	no	no	no	yes	no	no	yes	Pseudomonas thivervalensis	Pseudomonas fluorescens /putida
Shewanella	profunda	1.955	Genus	Shewanella	putrefaciens	Genus	Acceptable	0400004	Water/Sediment	no	no	no	no	no	yes	no	no	no	no	no	no	no	no	no	no	no	no	no	no	yes	Shewanella profunda	Shewanella putrefaciens
Shewanella	putrefaciens	1.874	Genus	Shewanella	putrefaciens	Genus	Acceptable	0400004	Water/Sediment	no	no	no	no	no	yes	no	no	no	no	no	no	no	no	no	no	no	no	no	no	yes	Shewanella putrefaciens	Shewanella putrefaciens
Wautersiella	falsenii	1.801	Genus			Unreliable	Unacceptable	7776577	Water/Sediment	yes	yes	yes	yes	yes	yes	yes	yes	yes	no	yes	yes	yes	no	yes	yes	yes	yes	yes	yes	yes	Wautersiella falsenii	NA
Acinetobacter	guillouiae	2.016	Species	Ochrobactrum	anthropi	Unreliable	Low discrimination	0000000471	Fish	no	no	no	no	no	no	no	no	no	no	no	no	no	no	no	no	no	no	no	no	no	Acinetobacter guillouiae	Ochrobactrum anthropi
Acinetobacter	johnsonii	2.956	Species	Ochrobactrum	anthropi	Genus	Good	002000461	Fish	no	no	no	no	no	no	no	yes	no	no	no	no	no	no	no	no	no	no	no	no	yes	Acinetobacter johnsonii	Ochrobactrum anthropi
Acinetobacter	johnsonii	2.411	Species	Flavimonas	oryzihabitans	Unreliable	Low discrimination	0001000	Fish	no	no	no	no	no	no	no	no	no	yes	no	no	no	no	no	no	no	no	no	no	no	Acinetobacter johnsonii	Flavimonas oryzihabitans
Acinetobacter	johnsonii	2.323	Species	Photobacterium	damsela	Unreliable	Unacceptable	6101004	Fish	no	yes	yes	yes	no	no	no	no	no	yes	no	no	no	no	no	no	no	no	no	no	yes	Acinetobacter johnsonii	Photobacterium damsela
Acinetobacter	johnsonii	2.322	Species	Aeromonas	hydrophila group 2	Unreliable	Unacceptable	7267120	Fish	yes	yes	yes	no	yes	no	no	yes	yes	yes	yes	yes	yes	no	no	no	yes	no	no	no	no	Acinetobacter johnsonii	Aeromonas hydrophila group 2
Acinetobacter	johnsonii	2.281	Species	Flavimonas	oryzihabitans	Unreliable	Low discrimination	0001000	Fish	no	no	no	no	no	no	no	no	no	yes	no	no	no	no	no	no	no	no	no	no	no	Acinetobacter johnsonii	Flavimonas oryzihabitans
Acinetobacter	johnsonii	2.218	Species			Unreliable	Uninterpretable strip		Fish	no	no	no	no	no	no	no	no	no	no	no	no	no	no	no	no	no	no	no	no	no	Acinetobacter johnsonii	NA
Acinetobacter	johnsonii	2.207	Species	Vibrio	hollisae	Unreliable	Not valid	0040000	Fish	no	no	no	no	no	no	no	no	yes	no	no	no	no	no	no	no	no	no	no	no	no	Acinetobacter johnsonii	Vibrio hollisae
Acinetobacter	johnsonii	2.123	Species	Flavimonas	oryzihabitans	Unreliable	Low discrimination	0001000	Fish	no	no	no	no	no	no	no	no	no	yes	no	no	no	no	no	no	no	no	no	no	no	Acinetobacter johnsonii	Flavimonas oryzihabitans
Acinetobacter	johnsonii	2.116	Species	Serratia	odorifera 1	Unreliable	Unacceptable	7567773	Fish	yes	yes	yes	yes	no	yes	no	yes	yes	yes	yes	yes	yes	yes	yes	yes	yes	yes	yes	yes	no	Acinetobacter johnsonii	Serratia odorifera 1
Acinetobacter	johnsonii	2.072	Species			Unreliable	Uninterpretable strip		Fish	no	no	no	no	no	no	no	no	no	no	no	no	no	no	no	no	no	no	no	no	no	Acinetobacter johnsonii	NA
Acinetobacter	johnsonii	2.041	Species	Flavimonas	oryzihabitans	Unreliable	Low discrimination	0001000	Fish	no	no	no	no	no	no	no	no	no	yes	no	no	no	no	no	no	no	no	no	no	no	Acinetobacter johnsonii	Flavimonas oryzihabitans
Acinetobacter	johnsonii	2.029	Species			Unreliable	Low discrimination	0000004	Fish	no	no	no	no	no	no	no	no	no	no	no	no	no	no	no	no	no	no	no	no	yes	Acinetobacter johnsonii	NA
Acinetobacter	johnsonii	2.008	Species			Unreliable	Low discrimination	0200004	Fish	no	no	no	no	yes	no	no	no	no	no	no	no	no	no	no	no	no	no	no	no	yes	Acinetobacter johnsonii	NA
Acinetobacter	pittii	2.047	Species	Pseudomonas	aeruginosa	Unreliable	Low discrimination	0000000471	Fish	no	no	no	no	no	no	no	no	no	no	no	no	no	no	no	no	no	no	no	no	no	Acinetobacter pittii	Pseudomonas aeruginosa
Aeromonas	bestiarum	2.118	Species	Aeromonas	hydrophila group 2	Genus	Excellent	7247127	Fish	yes	yes	yes	no	yes	no	no	no	yes	yes	yes	yes	yes	no	no	no	yes	no	yes	yes	yes	Aeromonas bestiarum	Aeromonas hydrophila group 2
Aeromonas	bestiarum	2.099	Species	Aeromonas	hydrophila group 2	Genus	Excellent	7247127	Fish	yes	yes	yes	no	yes	no	no	no	yes	yes	yes	yes	yes	no	no	no	yes	no	yes	yes	yes	Aeromonas bestiarum	Aeromonas hydrophila group 2
Aeromonas	bestiarum	2.099	Species	Aeromonas	hydrophila group 2	Genus	Excellent	7247127	Fish	yes	yes	yes	no	yes	no	no	no	yes	yes	yes	yes	yes	no	no	no	yes	no	yes	yes	yes	Aeromonas bestiarum	Aeromonas hydrophila group 2
Aeromonas	bestiarum	2.004	Species	Aeromonas	hydrophila group 1	Unreliable	Unacceptable	7067137	Fish	yes	yes	yes	no	no	no	no	yes	yes	yes	yes	yes	yes	no	no	yes	yes	no	yes	yes	yes	Aeromonas bestiarum	Aeromonas hydrophila group 1
Aeromonas	encheleia	2.04	Species	Aeromonas	hydrophila group 1	Unreliable	Doubtful	7064127	Fish	yes	yes	yes	no	no	no	no	yes	yes	no	no	yes	yes	no	no	no	yes	no	yes	yes	yes	Aeromonas encheleia	Aeromonas hydrophila group 1
Aeromonas	encheleia	2.005	Species	Aeromonas	hydrophila group 1	Unreliable	Doubtful	7064127	Fish	yes	yes	yes	no	no	no	no	yes	yes	no	no	yes	yes	no	no	no	yes	no	yes	yes	yes	Aeromonas encheleia	Aeromonas hydrophila group 1
Aeromonas	hydrophila	2.333	Species	Aeromonas	hydrophila group 2	Unreliable	Unacceptable	7065124	Fish	yes	yes	yes	no	no	no	no	yes	yes	yes	no	yes	yes	no	no	no	yes	no	no	no	yes	Aeromonas hydrophila	Aeromonas hydrophila group 2
Aeromonas	hydrophila	2.183	Species	Aeromonas	hydrophila group 1	Unreliable	Doubtful	7067127	Fish	yes	yes	yes	no	no	no	no	yes	yes	yes	yes	yes	yes	no	no	no	yes	no	yes	yes	yes	Aeromonas hydrophila	Aeromonas hydrophila group 1
Aeromonas	hydrophila	2.032	Species	Aeromonas	hydrophila group 1	Unreliable	Doubtful	7067127	Fish	yes	yes	yes	no	no	no	no	yes	yes	yes	yes	yes	yes	no	no	no	yes	no	yes	yes	yes	Aeromonas hydrophila	Aeromonas hydrophila group 1
Aeromonas	hydrophila	2.028	Species	Aeromonas	hydrophila group 2	Unreliable	Unacceptable	7065307	Fish	yes	yes	yes	no	no	no	no	yes	yes	yes	no	yes	yes	yes	no	no	no	no	yes	yes	yes	Aeromonas hydrophila	Aeromonas hydrophila group 2
Aeromonas	hydrophila	2.018	Species	Pasteurella	pneumotropica /haemolytica	Unreliable	Doubtful	1025024	Fish	yes	no	no	no	no	no	no	yes	no	yes	no	yes	no	no	no	no	yes	no	no	no	yes	Aeromonas hydrophila	Pasteurella pneumotropica /haemolytica
Aeromonas	ichthiosmia	2.284	Species	Aeromonas	hydrophila group 2	Unreliable	Doubtful	7267124	Fish	yes	yes	yes	no	yes	no	no	yes	yes	yes	yes	yes	yes	no	no	no	yes	no	no	no	yes	Aeromonas ichthiosmia	Aeromonas hydrophila group 2
Aeromonas	ichthiosmia	2.215	Species	Aeromonas	hydrophila group 2	Unreliable	Doubtful	7267124	Fish	yes	yes	yes	no	yes	no	no	yes	yes	yes	yes	yes	yes	no	no	no	yes	no	no	no	yes	Aeromonas ichthiosmia	Aeromonas hydrophila group 2
Aeromonas	media	2.155	Species	Aeromonas	hydrophila group 1	Unreliable	Doubtful	3067127	Fish	yes	yes	no	no	no	no	no	yes	yes	yes	yes	yes	yes	no	no	no	yes	no	yes	yes	yes	Aeromonas media	Aeromonas hydrophila group 1
Aeromonas	media	2.116	Species	Aeromonas	hydrophila group 1	Unreliable	Doubtful	3066127	Fish	yes	yes	no	no	no	no	no	yes	yes	no	yes	yes	yes	no	no	no	yes	no	yes	yes	yes	Aeromonas media	Aeromonas hydrophila group 1
Aeromonas	media	2.08	Species	Aeromonas	hydrophila group 2	Unreliable	Unacceptable	736652577	Fish	yes	yes	yes	yes	yes	no	no	yes	yes	no	yes	yes	yes	no	yes	no	yes	no	yes	no	yes	Aeromonas media	Aeromonas hydrophila group 2
Aeromonas	media	2.058	Species	Aeromonas	hydrophila group 2	Unreliable	Unacceptable	736652577	Fish	yes	yes	yes	yes	yes	no	no	yes	yes	no	yes	yes	yes	no	yes	no	yes	no	yes	no	yes	Aeromonas media	Aeromonas hydrophila group 2
Aeromonas	media	2.049	Species	Aeromonas	hydrophila group 1	Unreliable	Doubtful	3067127	Fish	yes	yes	no	no	no	no	no	yes	yes	yes	yes	yes	yes	no	no	no	yes	no	yes	yes	yes	Aeromonas media	Aeromonas hydrophila group 1
Aeromonas	popoffii	2.136	Species	Aeromonas	hydrophila group 1	Genus	Excellent	7046125	Fish	yes	yes	yes	no	no	no	no	no	yes	no	yes	yes	yes	no	no	no	yes	no	yes	no	yes	Aeromonas popoffii	Aeromonas hydrophila group 1
Aeromonas	popoffii	2.094	Species	Aeromonas	hydrophila group 2	Genus	Good	3247104	Fish	yes	yes	no	no	yes	no	no	no	yes	yes	yes	yes	yes	no	no	no	no	no	no	no	yes	Aeromonas popoffii	Aeromonas hydrophila group 2
Aeromonas	popoffii	2.017	Species	Aeromonas	hydrophila group 1	Unreliable	Doubtful	7064127	Fish	yes	yes	yes	no	no	no	no	yes	yes	no	no	yes	yes	no	no	no	yes	no	yes	yes	yes	Aeromonas popoffii	Aeromonas hydrophila group 1
Aeromonas	sobria	2.136	Species	Aeromonas	hydrophila group 2	Unreliable	Doubtful	7225125	Fish	yes	yes	yes	no	yes	no	no	yes	no	yes	no	yes	yes	no	no	no	yes	no	yes	no	yes	Aeromonas sobria	Aeromonas hydrophila group 2
Aeromonas	sobria	2.1	Species	Aeromonas	hydrophila group 2	Unreliable	Doubtful	7267127	Fish	yes	yes	yes	no	yes	no	no	yes	yes	yes	yes	yes	yes	no	no	no	yes	no	yes	yes	yes	Aeromonas sobria	Aeromonas hydrophila group 2
Aeromonas	sobria	2.1	Species	Aeromonas	hydrophila group 2	Unreliable	Unacceptable	736652577	Fish	yes	yes	yes	yes	yes	no	no	yes	yes	no	yes	yes	yes	no	yes	no	yes	no	yes	no	yes	Aeromonas sobria	Aeromonas hydrophila group 2
Aeromonas	sobria	2.078	Species	Aeromonas	hydrophila group 2	Unreliable	Doubtful	7225125	Fish	yes	yes	yes	no	yes	no	no	yes	no	yes	no	yes	yes	no	no	no	yes	no	yes	no	yes	Aeromonas sobria	Aeromonas hydrophila group 2
Aeromonas	sobria	2.05	Species	Aeromonas	hydrophila group 2	Unreliable	Doubtful	7266325	Fish	yes	yes	yes	no	yes	no	no	yes	yes	no	yes	yes	yes	yes	no	no	yes	no	yes	no	yes	Aeromonas sobria	Aeromonas hydrophila group 2
Aeromonas	sobria	2.029	Species	Aeromonas	hydrophila group 2	Unreliable	Doubtful	7225125	Fish	yes	yes	yes	no	yes	no	no	yes	no	yes	no	yes	yes	no	no	no	yes	no	yes	no	yes	Aeromonas sobria	Aeromonas hydrophila group 2
Aeromonas	sobria	2.028	Species	Aeromonas	hydrophila group 2	Unreliable	Doubtful	7267127	Fish	yes	yes	yes	no	yes	no	no	yes	yes	yes	yes	yes	yes	no	no	no	yes	no	yes	yes	yes	Aeromonas sobria	Aeromonas hydrophila group 2
Aeromonas	veronii	2.34	Species	Aeromonas	hydrophila group 2	Unreliable	Doubtful	7265124	Fish	yes	yes	yes	no	yes	no	no	yes	yes	yes	no	yes	yes	no	no	no	yes	no	no	no	yes	Aeromonas veronii	Aeromonas hydrophila group 2
Aeromonas	veronii	2.313	Species	Vibrio	fluvialis	Unreliable	Doubtful	3064127	Fish	yes	yes	no	no	no	no	no	yes	yes	no	no	yes	yes	no	no	no	yes	no	yes	yes	yes	Aeromonas veronii	Vibrio fluvialis
Aeromonas	veronii	2.276	Species	Aeromonas	hydrophila group 2	Unreliable	Doubtful	7267124	Fish	yes	yes	yes	no	yes	no	no	yes	yes	yes	yes	yes	yes	no	no	no	yes	no	no	no	yes	Aeromonas veronii	Aeromonas hydrophila group 2
Aeromonas	veronii	2.261	Species	Aeromonas	hydrophila group 2	Unreliable	Unacceptable	7064325	Fish	yes	yes	yes	no	no	no	no	yes	yes	no	no	yes	yes	yes	no	no	yes	no	yes	no	yes	Aeromonas veronii	Aeromonas hydrophila group 2
Aeromonas	veronii	2.249	Species	Aeromonas	hydrophila group 2	Unreliable	Doubtful	7267125	Fish	yes	yes	yes	no	yes	no	no	yes	yes	yes	yes	yes	yes	no	no	no	yes	no	yes	no	yes	Aeromonas veronii	Aeromonas hydrophila group 2
Aeromonas	veronii	2.248	Species	Aeromonas	hydrophila group 2	Unreliable	Doubtful	7267127	Fish	yes	yes	yes	no	yes	no	no	yes	yes	yes	yes	yes	yes	no	no	no	yes	no	yes	yes	yes	Aeromonas veronii	Aeromonas hydrophila group 2
Aeromonas	veronii	2.246	Species	Aeromonas	hydrophila group 2	Unreliable	Unacceptable	7265165	Fish	yes	yes	yes	no	yes	no	no	yes	yes	yes	no	yes	yes	no	no	no	yes	yes	yes	no	yes	Aeromonas veronii	Aeromonas hydrophila group 2
Aeromonas	veronii	2.241	Species	Aeromonas	hydrophila group 1	Unreliable	Doubtful	7064126	Fish	yes	yes	yes	no	no	no	no	yes	yes	no	no	yes	yes	no	no	no	yes	no	no	yes	yes	Aeromonas veronii	Aeromonas hydrophila group 1
Aeromonas	veronii	2.228	Species	Aeromonas	hydrophila group 2	Unreliable	Doubtful	7067124	Fish	yes	yes	yes	no	no	no	no	yes	yes	yes	yes	yes	yes	no	no	no	yes	no	no	no	yes	Aeromonas veronii	Aeromonas hydrophila group 2
Aeromonas	veronii	2.228	Species	Aeromonas	hydrophila group 2	Unreliable	Doubtful	7267124	Fish	yes	yes	yes	no	yes	no	no	yes	yes	yes	yes	yes	yes	no	no	no	yes	no	no	no	yes	Aeromonas veronii	Aeromonas hydrophila group 2
Aeromonas	veronii	2.224	Species	Aeromonas	hydrophila group 2	Unreliable	Doubtful	7267124	Fish	yes	yes	yes	no	yes	no	no	yes	yes	yes	yes	yes	yes	no	no	no	yes	no	no	no	yes	Aeromonas veronii	Aeromonas hydrophila group 2
Aeromonas	veronii	2.221	Species	Aeromonas	hydrophila group 2	Unreliable	Doubtful	7267125	Fish	yes	yes	yes	no	yes	no	no	yes	yes	yes	yes	yes	yes	no	no	no	yes	no	yes	no	yes	Aeromonas veronii	Aeromonas hydrophila group 2
Aeromonas	veronii	2.221	Species	Aeromonas	hydrophila group 2	Unreliable	Unacceptable	7267125	Fish	yes	yes	yes	no	yes	no	no	yes	yes	yes	yes	yes	yes	no	no	no	yes	no	yes	no	yes	Aeromonas veronii	Aeromonas hydrophila group 2
Aeromonas	veronii	2.211	Species	Aeromonas	hydrophila group 1	Unreliable	Unacceptable	7267137	Fish	yes	yes	yes	no	yes	no	no	yes	yes	yes	yes	yes	yes	no	no	yes	yes	no	yes	yes	yes	Aeromonas veronii	Aeromonas hydrophila group 1
Aeromonas	veronii	2.2	Species	Aeromonas	hydrophila group 2	Unreliable	Unacceptable	7264124	Fish	yes	yes	yes	no	yes	no	no	yes	yes	no	no	yes	yes	no	no	no	yes	no	no	no	yes	Aeromonas veronii	Aeromonas hydrophila group 2
Aeromonas	veronii	2.2	Species	Aeromonas	hydrophila group 2	Unreliable	Unacceptable	7065307	Fish	yes	yes	yes	no	no	no	no	yes	yes	yes	no	yes	yes	yes	no	no	no	no	yes	yes	yes	Aeromonas veronii	Aeromonas hydrophila group 2
Aeromonas	veronii	2.209	Species	Aeromonas	hydrophila group 1	Unreliable	Unacceptable	7065120	Fish	yes	yes	yes	no	no	no	no	yes	yes	yes	no	yes	yes	no	no	no	yes	no	no	no	no	Aeromonas veronii	Aeromonas hydrophila group 1
Aeromonas	veronii	2.208	Species	Aeromonas	hydrophila group 2	Unreliable	Doubtful	7267125	Fish	yes	yes	yes	no	yes	no	no	yes	yes	yes	yes	yes	yes	no	no	no	yes	no	yes	no	yes	Aeromonas veronii	Aeromonas hydrophila group 2
Aeromonas	veronii	2.205	Species	Aeromonas	hydrophila group 2	Unreliable	Unacceptable	7267167	Fish	yes	yes	yes	no	yes	no	no	yes	yes	yes	yes	yes	yes	no	no	no	yes	yes	yes	yes	yes	Aeromonas veronii	Aeromonas hydrophila group 2
Aeromonas	veronii	2.201	Species	Aeromonas	hydrophila group 2	Unreliable	Doubtful	7264125	Fish	yes	yes	yes	no	yes	no	no	yes	yes	no	no	yes	yes	no	no	no	yes	no	yes	no	yes	Aeromonas veronii	Aeromonas hydrophila group 2
Aeromonas	veronii	2.196	Species	Aeromonas	hydrophila group 2	Unreliable	Doubtful	7267124	Fish	yes	yes	yes	no	yes	no	no	yes	yes	yes	yes	yes	yes	no	no	no	yes	no	no	no	yes	Aeromonas veronii	Aeromonas hydrophila group 2
Aeromonas	veronii	2.196	Species	Vibrio	cholerae	Unreliable	Doubtful	7367124	Fish	yes	yes	yes	yes	yes	no	no	yes	yes	yes	yes	yes	yes	no	no	no	yes	no	no	no	yes	Aeromonas veronii	Vibrio cholerae
Aeromonas	veronii	2.195	Species	Aeromonas	hydrophila group 2	Unreliable	Doubtful	7267124	Fish	yes	yes	yes	no	yes	no	no	yes	yes	yes	yes	yes	yes	no	no	no	yes	no	no	no	yes	Aeromonas veronii	Aeromonas hydrophila group 2
Aeromonas	veronii	2.18	Species	Aeromonas	hydrophila group 2	Unreliable	Doubtful	7264125	Fish	yes	yes	yes	no	yes	no	no	yes	yes	no	no	yes	yes	no	no	no	yes	no	yes	no	yes	Aeromonas veronii	Aeromonas hydrophila group 2
Aeromonas	veronii	2.18	Species	Aeromonas	hydrophila group 2	Unreliable	Doubtful	7265124	Fish	yes	yes	yes	no	yes	no	no	yes	yes	yes	no	yes	yes	no	no	no	yes	no	no	no	yes	Aeromonas veronii	Aeromonas hydrophila group 2
Aeromonas	veronii	2.179	Species	Aeromonas	hydrophila group 2	Unreliable	Unacceptable	7067120	Fish	yes	yes	yes	no	no	no	no	yes	yes	yes	yes	yes	yes	no	no	no	yes	no	no	no	no	Aeromonas veronii	Aeromonas hydrophila group 2
Aeromonas	veronii	2.178	Species	Aeromonas	hydrophila group 1	Unreliable	Doubtful	7064127	Fish	yes	yes	yes	no	no	no	no	yes	yes	no	no	yes	yes	no	no	no	yes	no	yes	yes	yes	Aeromonas veronii	Aeromonas hydrophila group 1
Aeromonas	veronii	2.178	Species	Vibrio	cholerae	Unreliable	Unacceptable	5124125	Fish	yes	no	yes	yes	no	no	no	yes	no	no	no	yes	yes	no	no	no	yes	no	yes	no	yes	Aeromonas veronii	Vibrio cholerae
Aeromonas	veronii	2.174	Species	Aeromonas	hydrophila group 2	Unreliable	Unacceptable	7264124	Fish	yes	yes	yes	no	yes	no	no	yes	yes	no	no	yes	yes	no	no	no	yes	no	no	no	yes	Aeromonas veronii	Aeromonas hydrophila group 2
Aeromonas	veronii	2.169	Species	Aeromonas	hydrophila group 2	Unreliable	Doubtful	7265124	Fish	yes	yes	yes	no	yes	no	no	yes	yes	yes	no	yes	yes	no	no	no	yes	no	no	no	yes	Aeromonas veronii	Aeromonas hydrophila group 2
Aeromonas	veronii	2.152	Species	Aeromonas	hydrophila group 2	Unreliable	Unacceptable	7264164	Fish	yes	yes	yes	no	yes	no	no	yes	yes	no	no	yes	yes	no	no	no	yes	yes	no	no	yes	Aeromonas veronii	Aeromonas hydrophila group 2
Aeromonas	veronii	2.152	Species	Aeromonas	hydrophila group 2	Unreliable	Unacceptable	7065524	Fish	yes	yes	yes	no	no	no	no	yes	yes	yes	no	yes	yes	no	yes	no	yes	no	no	no	yes	Aeromonas veronii	Aeromonas hydrophila group 2
Aeromonas	veronii	2.148	Species	Aeromonas	hydrophila group 2	Unreliable	Unacceptable	736652577	Fish	yes	yes	yes	yes	yes	no	no	yes	yes	no	yes	yes	yes	no	yes	no	yes	no	yes	no	yes	Aeromonas veronii	Aeromonas hydrophila group 2
Aeromonas	veronii	2.145	Species	Aeromonas	hydrophila group 2	Unreliable	Doubtful	7267124	Fish	yes	yes	yes	no	yes	no	no	yes	yes	yes	yes	yes	yes	no	no	no	yes	no	no	no	yes	Aeromonas veronii	Aeromonas hydrophila group 2
Aeromonas	veronii	2.142	Species	Aeromonas	hydrophila group 2	Unreliable	Unacceptable	7266525	Fish	yes	yes	yes	no	yes	no	no	yes	yes	no	yes	yes	yes	no	yes	no	yes	no	yes	no	yes	Aeromonas veronii	Aeromonas hydrophila group 2
Aeromonas	veronii	2.135	Species	Aeromonas	hydrophila group 2	Unreliable	Unacceptable	7267526	Fish	yes	yes	yes	no	yes	no	no	yes	yes	yes	yes	yes	yes	no	yes	no	yes	no	no	yes	yes	Aeromonas veronii	Aeromonas hydrophila group 2
Aeromonas	veronii	2.129	Species	Aeromonas	hydrophila group 2	Unreliable	Doubtful	7267124	Fish	yes	yes	yes	no	yes	no	no	yes	yes	yes	yes	yes	yes	no	no	no	yes	no	no	no	yes	Aeromonas veronii	Aeromonas hydrophila group 2
Aeromonas	veronii	2.117	Species	Aeromonas	hydrophila group 1	Unreliable	Unacceptable	7267177	Fish	yes	yes	yes	no	yes	no	no	yes	yes	yes	yes	yes	yes	no	no	yes	yes	yes	yes	yes	yes	Aeromonas veronii	Aeromonas hydrophila group 1
Aeromonas	veronii	2.092	Species	Vibrio	cholerae	Unreliable	Unacceptable	5124125	Fish	yes	no	yes	yes	no	no	no	yes	no	no	no	yes	yes	no	no	no	yes	no	yes	no	yes	Aeromonas veronii	Vibrio cholerae
Aeromonas	veronii	2.071	Species	Aeromonas	hydrophila group 1	Unreliable	Unacceptable	7065327	Fish	yes	yes	yes	no	no	no	no	yes	yes	yes	no	yes	yes	yes	no	no	yes	no	yes	yes	yes	Aeromonas veronii	Aeromonas hydrophila group 1
Aeromonas	veronii	2.042	Species	Aeromonas	hydrophila group 1	Unreliable	Unacceptable	7067177	Fish	yes	yes	yes	no	no	no	no	yes	yes	yes	yes	yes	yes	no	no	yes	yes	yes	yes	yes	yes	Aeromonas veronii	Aeromonas hydrophila group 1
Aeromonas	veronii	2.041	Species	Aeromonas	hydrophila group 2	Unreliable	Doubtful	7266124	Fish	yes	yes	yes	no	yes	no	no	yes	yes	no	yes	yes	yes	no	no	no	yes	no	no	no	yes	Aeromonas veronii	Aeromonas hydrophila group 2
Aeromonas	veronii	2.031	Species	Aeromonas	hydrophila group 2	Unreliable	Unacceptable	7264124	Fish	yes	yes	yes	no	yes	no	no	yes	yes	no	no	yes	yes	no	no	no	yes	no	no	no	yes	Aeromonas veronii	Aeromonas hydrophila group 2
Aeromonas	veronii	2.023	Species	Aeromonas	hydrophila group 1	Unreliable	Doubtful	7067127	Fish	yes	yes	yes	no	no	no	no	yes	yes	yes	yes	yes	yes	no	no	no	yes	no	yes	yes	yes	Aeromonas veronii	Aeromonas hydrophila group 1
Chryseobacterium	indologenes	2.058	Species	Chryseobacterium	indologenes	Unreliable	Doubtful	0070004	Fish	no	no	no	no	no	no	yes	yes	yes	no	no	no	no	no	no	no	no	no	no	no	yes	Chryseobacterium indologenes	Chryseobacterium indologenes
Chryseobacterium	scophthalmum	2.058	Species	Chryseobacterium	meningosepticum	Genus	Good	0042004	Fish	no	no	no	no	no	no	no	no	yes	no	yes	no	no	no	no	no	no	no	no	no	yes	Chryseobacterium scophthalmum	Chryseobacterium meningosepticum
Citrobacter	gillenii	2.279	Species	Citrobacter	youngae	Unreliable	Doubtful	1604517	Fish	yes	no	no	no	yes	yes	no	no	no	no	no	yes	yes	no	yes	yes	no	no	yes	yes	yes	Citrobacter gillenii	Citrobacter youngae
Enterobacter	cloacae	2.186	Species	Enterobacter	sakazakii	Unreliable	Doubtful	3307777	Fish	yes	yes	no	yes	yes	no	no	no	no	yes	yes	yes	yes	yes	yes	yes	yes	yes	yes	yes	yes	Enterobacter cloacae	Enterobacter sakazakii
Enterobacter	cloacae	2.185	Species	Enterobacter	cloacae	Unreliable	Doubtful	3305577	Fish	yes	yes	no	yes	yes	no	no	no	no	yes	no	yes	yes	no	yes	yes	yes	yes	yes	yes	yes	Enterobacter cloacae	Enterobacter cloacae
Enterobacter	cloacae	2.097	Species	Enterobacter	cloacae	Unreliable	Unacceptable	3325777	Fish	yes	yes	no	yes	yes	no	no	yes	no	yes	no	yes	yes	yes	yes	yes	yes	yes	yes	yes	yes	Enterobacter cloacae	Enterobacter cloacae
Klebsiella	oxytoca	2.229	Species	Klebsiella	oxytoca	Unreliable	Unacceptable	5275777	Fish	yes	no	yes	no	yes	no	yes	yes	yes	yes	no	yes	yes	yes	yes	yes	yes	yes	yes	yes	yes	Klebsiella oxytoca	Klebsiella oxytoca
Klebsiella	oxytoca	2.175	Species	Klebsiella	oxytoca	Unreliable	Unacceptable	5275777	Fish	yes	no	yes	no	yes	no	yes	yes	yes	yes	no	yes	yes	yes	yes	yes	yes	yes	yes	yes	yes	Klebsiella oxytoca	Klebsiella oxytoca
Pseudomonas	chlororaphis	2.038	Species	Pseudomonas	aeruginosa	Unreliable	Unacceptable	2626044	Fish	no	yes	no	no	yes	yes	no	yes	no	no	yes	yes	no	no	no	no	no	yes	no	no	yes	Pseudomonas chlororaphis	Pseudomonas aeruginosa
Pseudomonas	chlororaphis	2.038	Species	Pseudomonas	aeruginosa	Unreliable	Unacceptable	2626044	Fish	no	yes	no	no	yes	yes	no	yes	no	no	yes	yes	no	no	no	no	no	yes	no	no	yes	Pseudomonas chlororaphis	Pseudomonas aeruginosa
Pseudomonas	fragi	2.207	Species	Pseudomonas	fluorescens /putida	Unreliable	Doubtful	2224046	Fish	no	yes	no	no	yes	no	no	yes	no	no	no	yes	no	no	no	no	no	yes	no	yes	yes	Pseudomonas fragi	Pseudomonas fluorescens /putida
Pseudomonas	fragi	2.163	Species	Pseudomonas	fluorescens /putida	Genus	Very good	2204046	Fish	no	yes	no	no	yes	no	no	no	no	no	no	yes	no	no	no	no	no	yes	no	yes	yes	Pseudomonas fragi	Pseudomonas fluorescens /putida
Pseudomonas	fragi	2.163	Species	Pseudomonas	fluorescens /putida	Genus	Very good	2204046	Fish	no	yes	no	no	yes	no	no	no	no	no	no	yes	no	no	no	no	no	yes	no	yes	yes	Pseudomonas fragi	Pseudomonas fluorescens /putida
Pseudomonas	putida	2.207	Species	Pseudomonas	fluorescens /putida	Unreliable	Doubtful	2224046	Fish	no	yes	no	no	yes	no	no	yes	no	no	no	yes	no	no	no	no	no	yes	no	yes	yes	Pseudomonas putida	Pseudomonas fluorescens /putida
Rheinheimera	soli	2.085	Species	Ochrobactrum	anthropi	Unreliable	Low discrimination	00200004	Fish	no	no	no	no	no	no	no	yes	no	no	no	no	no	no	no	no	no	no	no	no	no	Rheinheimera soli	Ochrobactrum anthropi
Rheinheimera	soli	2.017	Species	Ochrobactrum	anthropi	Unreliable	Low discrimination	00200004	Fish	no	no	no	no	no	no	no	yes	no	no	no	no	no	no	no	no	no	no	no	no	no	Rheinheimera soli	Ochrobactrum anthropi
Shewanella	baltica	2.2	Species	Aeromonas	hydrophila group 2	Unreliable	Unacceptable	7463525	Fish	yes	yes	yes	no	no	yes	no	yes	yes	yes	yes	no	yes	no	yes	no	yes	no	yes	no	yes	Shewanella baltica	Aeromonas hydrophila group 2
Shewanella	baltica	2.05	Species	Aeromonas	hydrophila group 2	Unreliable	Unacceptable	7463525	Fish	yes	yes	yes	no	no	yes	no	yes	yes	yes	yes	no	yes	no	yes	no	yes	no	yes	no	yes	Shewanella baltica	Aeromonas hydrophila group 2
Shewanella	baltica	2.047	Species	Aeromonas	hydrophila group 2	Unreliable	Unacceptable	7463525	Fish	yes	yes	yes	no	no	yes	no	yes	yes	yes	yes	no	yes	no	yes	no	yes	no	yes	no	yes	Shewanella baltica	Aeromonas hydrophila group 2
Shewanella	baltica	2.043	Species	Aeromonas	hydrophila group 2	Unreliable	Unacceptable	7463525	Fish	yes	yes	yes	no	no	yes	no	yes	yes	yes	yes	no	yes	no	yes	no	yes	no	yes	no	yes	Shewanella baltica	Aeromonas hydrophila group 2
Shewanella	baltica	2.004	Species	Aeromonas	hydrophila group 2	Unreliable	Unacceptable	7463525	Fish	yes	yes	yes	no	no	yes	no	yes	yes	yes	yes	no	yes	no	yes	no	yes	no	yes	no	yes	Shewanella baltica	Aeromonas hydrophila group 2
Acinetobacter	johnsonii	1.998	Genus			Unreliable	Unacceptable	3377777	Fish	yes	yes	no	yes	yes	no	yes	yes	yes	yes	yes	yes	yes	yes	yes	yes	yes	yes	yes	yes	yes	Acinetobacter johnsonii	NA
Acinetobacter	johnsonii	1.993	Genus	Vibrio	fluvialis	Unreliable	Doubtful	3064107	Fish	yes	yes	no	no	no	no	no	yes	yes	no	no	yes	yes	no	no	no	no	no	yes	yes	yes	Acinetobacter johnsonii	Vibrio fluvialis
Acinetobacter	johnsonii	1.937	Genus	Enterobacter	sakazakii	Unreliable	Doubtful	3367773	Fish	yes	yes	no	yes	yes	no	no	yes	yes	yes	yes	yes	yes	yes	yes	yes	yes	yes	yes	yes	no	Acinetobacter johnsonii	Enterobacter sakazakii
Acinetobacter	johnsonii	1.918	Genus	Aeromonas	hydrophila group 2	Unreliable	Doubtful	7265124	Fish	yes	yes	yes	no	yes	no	no	yes	yes	yes	no	yes	yes	no	no	no	yes	no	no	no	yes	Acinetobacter johnsonii	Aeromonas hydrophila group 2
Acinetobacter	johnsonii	1.89	Genus	Vibrio	cholerae	Unreliable	Unacceptable	7367120	Fish	yes	yes	yes	yes	yes	no	no	yes	yes	yes	yes	yes	yes	no	no	no	yes	no	no	no	no	Acinetobacter johnsonii	Vibrio cholerae
Acinetobacter	johnsonii	1.877	Genus	Aeromonas	hydrophila group 1	Unreliable	Unacceptable	7661777	Fish	yes	yes	yes	no	yes	yes	no	yes	yes	yes	no	no	yes	yes	yes	yes	yes	yes	yes	yes	yes	Acinetobacter johnsonii	Aeromonas hydrophila group 1
Acinetobacter	johnsonii	1.863	Genus	Aeromonas	hydrophila group 2	Unreliable	Unacceptable	7221124	Fish	yes	yes	yes	no	yes	no	no	yes	no	yes	no	no	yes	no	no	no	yes	no	no	no	yes	Acinetobacter johnsonii	Aeromonas hydrophila group 2
Acinetobacter	johnsonii	1.843	Genus			Unreliable	Uninterpretable strip		Fish	no	no	no	no	no	no	no	no	no	no	no	no	no	no	no	no	no	no	no	no	no	Acinetobacter johnsonii	NA
Acinetobacter	johnsonii	1.834	Genus	Aeromonas	hydrophila group 2	Unreliable	Doubtful	7267125	Fish	yes	yes	yes	no	yes	no	no	yes	yes	yes	yes	yes	yes	no	no	no	yes	no	yes	no	yes	Acinetobacter johnsonii	Aeromonas hydrophila group 2
Acinetobacter	johnsonii	1.832	Genus	Aeromonas	hydrophila group 2	Unreliable	Unacceptable	7665565	Fish	yes	yes	yes	no	yes	yes	no	yes	yes	yes	no	yes	yes	no	yes	no	yes	yes	yes	no	yes	Acinetobacter johnsonii	Aeromonas hydrophila group 2
Acinetobacter	johnsonii	1.712	Genus	Vibrio	fluvialis	Unreliable	Doubtful	3064127	Fish	yes	yes	no	no	no	no	no	yes	yes	no	no	yes	yes	no	no	no	yes	no	yes	yes	yes	Acinetobacter johnsonii	Vibrio fluvialis
Acinetobacter	pittii	1.815	Genus			Unreliable	Unacceptable	763477737	Fish	yes	yes	yes	no	yes	yes	yes	yes	no	no	no	yes	yes	yes	yes	yes	yes	yes	yes	yes	yes	Acinetobacter pittii	NA
Acinetobacter	pittii	1.715	Genus	Aeromonas	hydrophila group 1	Unreliable	Unacceptable	720656777	Fish	yes	yes	yes	no	yes	no	no	no	no	no	yes	yes	yes	no	yes	no	yes	yes	yes	yes	yes	Acinetobacter pittii	Aeromonas hydrophila group 1
Aeromonas	bestiarum	1.849	Genus	Aeromonas	hydrophila group 2	Unreliable	Unacceptable	7607577	Fish	yes	yes	yes	no	yes	yes	no	no	no	yes	yes	yes	yes	no	yes	yes	yes	yes	yes	yes	yes	Aeromonas bestiarum	Aeromonas hydrophila group 2
Aeromonas	media	1.973	Genus	Aeromonas	hydrophila group 1	Unreliable	Doubtful	3067127	Fish	yes	yes	no	no	no	no	no	yes	yes	yes	yes	yes	yes	no	no	no	yes	no	yes	yes	yes	Aeromonas media	Aeromonas hydrophila group 1
Aeromonas	media	1.844	Genus	Aeromonas	hydrophila group 1	Unreliable	Low discrimination	3004124	Fish	yes	yes	no	no	no	no	no	no	no	no	no	yes	yes	no	no	no	yes	no	no	no	yes	Aeromonas media	Aeromonas hydrophila group 1
Aeromonas	media	1.841	Genus	Aeromonas	hydrophila group 1	Unreliable	Low discrimination	3004124	Fish	yes	yes	no	no	no	no	no	no	no	no	no	yes	yes	no	no	no	yes	no	no	no	yes	Aeromonas media	Aeromonas hydrophila group 1
Aeromonas	popoffii	1.866	Genus	Aeromonas	hydrophila group 1	Unreliable	Unacceptable	7067537	Fish	yes	yes	yes	no	no	no	no	yes	yes	yes	yes	yes	yes	no	yes	yes	yes	no	yes	yes	yes	Aeromonas popoffii	Aeromonas hydrophila group 1
Aeromonas	sobria	1.705	Genus	Aeromonas	hydrophila group 2	Unreliable	Doubtful	7225125	Fish	yes	yes	yes	no	yes	no	no	yes	no	yes	no	yes	yes	no	no	no	yes	no	yes	no	yes	Aeromonas sobria	Aeromonas hydrophila group 2
Aeromonas	sobria	1.988	Genus	Aeromonas	hydrophila group 2	Unreliable	Doubtful	7267127	Fish	yes	yes	yes	no	yes	no	no	yes	yes	yes	yes	yes	yes	no	no	no	yes	no	yes	yes	yes	Aeromonas sobria	Aeromonas hydrophila group 2
Aeromonas	sobria	1.919	Genus	Aeromonas	hydrophila group 2	Unreliable	Doubtful	7267127	Fish	yes	yes	yes	no	yes	no	no	yes	yes	yes	yes	yes	yes	no	no	no	yes	no	yes	yes	yes	Aeromonas sobria	Aeromonas hydrophila group 2
Aeromonas	sobria	1.961	Genus	Aeromonas	hydrophila group 2	Unreliable	Doubtful	7267127	Fish	yes	yes	yes	no	yes	no	no	yes	yes	yes	yes	yes	yes	no	no	no	yes	no	yes	yes	yes	Aeromonas sobria	Aeromonas hydrophila group 2
Aeromonas	sobria	1.926	Genus	Aeromonas	hydrophila group 2	Unreliable	Doubtful	7267127	Fish	yes	yes	yes	no	yes	no	no	yes	yes	yes	yes	yes	yes	no	no	no	yes	no	yes	yes	yes	Aeromonas sobria	Aeromonas hydrophila group 2
Aeromonas	sobria	1.868	Genus	Aeromonas	hydrophila group 2	Unreliable	Doubtful	7267127	Fish	yes	yes	yes	no	yes	no	no	yes	yes	yes	yes	yes	yes	no	no	no	yes	no	yes	yes	yes	Aeromonas sobria	Aeromonas hydrophila group 2
Aeromonas	veronii	1.981	Genus	Vibrio	fluvialis	Unreliable	Doubtful	7264125	Fish	yes	yes	yes	no	yes	no	no	yes	yes	no	no	yes	yes	no	no	no	yes	no	yes	no	yes	Aeromonas veronii	Vibrio fluvialis
Aeromonas	veronii	1.969	Genus	Aeromonas	hydrophila group 1	Unreliable	Doubtful	7064127	Fish	yes	yes	yes	no	no	no	no	yes	yes	no	no	yes	yes	no	no	no	yes	no	yes	yes	yes	Aeromonas veronii	Aeromonas hydrophila group 1
Aeromonas	veronii	1.93	Genus	Aeromonas	hydrophila group 2	Unreliable	Doubtful	7267125	Fish	yes	yes	yes	no	yes	no	no	yes	yes	yes	yes	yes	yes	no	no	no	yes	no	yes	no	yes	Aeromonas veronii	Aeromonas hydrophila group 2
Aeromonas	veronii	1.924	Genus	Aeromonas	hydrophila group 1	Unreliable	Unacceptable	7267137	Fish	yes	yes	yes	no	yes	no	no	yes	yes	yes	yes	yes	yes	no	no	yes	yes	no	yes	yes	yes	Aeromonas veronii	Aeromonas hydrophila group 1
Aeromonas	veronii	1.873	Genus	Aeromonas	hydrophila group 1	Unreliable	Unacceptable	7065126	Fish	yes	yes	yes	no	no	no	no	yes	yes	yes	no	yes	yes	no	no	no	yes	no	no	yes	yes	Aeromonas veronii	Aeromonas hydrophila group 1
Aeromonas	veronii	1.872	Genus	Aeromonas	hydrophila group 1	Unreliable	Low discrimination	3004124	Fish	yes	yes	no	no	no	no	no	no	no	no	no	yes	yes	no	no	no	yes	no	no	no	yes	Aeromonas veronii	Aeromonas hydrophila group 1
Aeromonas	veronii	1.858	Genus	Aeromonas	hydrophila group 2	Unreliable	Doubtful	7065125	Fish	yes	yes	yes	no	no	no	no	yes	yes	yes	no	yes	yes	no	no	no	yes	no	yes	no	yes	Aeromonas veronii	Aeromonas hydrophila group 2
Aeromonas	veronii	1.826	Genus	Aeromonas	hydrophila group 1	Unreliable	Unacceptable	3267577	Fish	yes	yes	no	no	yes	no	no	yes	yes	yes	yes	yes	yes	no	yes	yes	yes	yes	yes	yes	yes	Aeromonas veronii	Aeromonas hydrophila group 1
Aeromonas	veronii	1.748	Genus	Aeromonas	hydrophila group 2	Unreliable	Unacceptable	7277125	Fish	yes	yes	yes	no	yes	no	yes	yes	yes	yes	yes	yes	yes	no	no	no	yes	no	yes	no	yes	Aeromonas veronii	Aeromonas hydrophila group 2
Aeromonas	veronii	1.729	Genus	Aeromonas	hydrophila group 2	Unreliable	Unacceptable	7221124	Fish	yes	yes	yes	no	yes	no	no	yes	no	yes	no	no	yes	no	no	no	yes	no	no	no	yes	Aeromonas veronii	Aeromonas hydrophila group 2
Chryseobacterium	indologenes	1.768	Genus	Proteus	vulgaris	Unreliable	Doubtful	0076004	Fish	no	no	no	no	no	no	yes	yes	yes	no	yes	yes	no	no	no	no	no	no	no	no	yes	Chryseobacterium indologenes	Proteus vulgaris
Chryseobacterium	scophthalmum	1.87	Genus	Chryseobacterium	meningosepticum	Genus	Good	0042000	Fish	no	no	no	no	no	no	no	no	yes	no	yes	no	no	no	no	no	no	no	no	no	no	Chryseobacterium scophthalmum	Chryseobacterium meningosepticum
Delftia	acidovorans	1.929	Genus	Ochrobactrum	anthropi	Unreliable	Low discrimination	0011004	Fish	no	no	no	no	no	no	yes	no	no	yes	no	no	no	no	no	no	no	no	no	no	yes	Delftia acidovorans	Ochrobactrum anthropi
Delftia	acidovorans	1.735	Genus	Aeromonas	hydrophila group 2	Unreliable	Unacceptable	7021164	Fish	yes	yes	yes	no	no	no	no	yes	no	yes	no	no	yes	no	no	no	yes	yes	no	no	yes	Delftia acidovorans	Aeromonas hydrophila group 2
Delftia	acidovorans	1.712	Genus	Shewanella	putrefaciens	Species	Very good	0500004	Fish	no	no	no	yes	no	yes	no	no	no	no	no	no	no	no	no	no	no	no	no	no	yes	Delftia acidovorans	Shewanella putrefaciens
Empedobacter	brevis	1.744	Genus			Unreliable	Low discrimination	0021004	Fish	no	no	no	no	no	no	no	yes	no	yes	no	no	no	no	no	no	no	no	no	no	yes	Empedobacter brevis	NA
Enterobacter	amnigenus	1.743	Genus	Pantoea	sp.	Genus	Good	1045553	Fish	yes	no	no	no	no	no	no	no	yes	yes	no	yes	yes	no	yes	yes	no	yes	yes	yes	no	Enterobacter amnigenus	Pantoea sp.
Enterobacter	cloacae	1.855	Genus			Unreliable	Unacceptable	7377577	Fish	yes	yes	yes	yes	yes	no	yes	yes	yes	yes	yes	yes	yes	no	yes	yes	yes	yes	yes	yes	yes	Enterobacter cloacae	NA
Janthinobacterium	lividum	1.996	Genus	Ochrobactrum	anthropi	Unreliable	Low discrimination	0020000431	Fish	no	no	no	no	no	no	no	yes	no	no	no	no	no	no	no	no	no	no	no	no	no	Janthinobacterium lividum	Ochrobactrum anthropi
Myroides	odoratimimus	1.794	Genus	Aeromonas	hydrophila group 2	Unreliable	Unacceptable	7013124	Fish	yes	yes	yes	no	no	no	yes	no	no	yes	yes	no	yes	no	no	no	yes	no	no	no	yes	Myroides odoratimimus	Aeromonas hydrophila group 2
Myroides	odoratimimus	1.729	Genus	Aeromonas	hydrophila group 1	Unreliable	Unacceptable	7063126	Fish	yes	yes	yes	no	no	no	no	yes	yes	yes	yes	no	yes	no	no	no	yes	no	no	yes	yes	Myroides odoratimimus	Aeromonas hydrophila group 1
Pseudomonas	chlororaphis	1.929	Genus			Unreliable	Unacceptable	7736577	Fish	yes	yes	yes	yes	yes	yes	yes	yes	no	no	yes	yes	yes	no	yes	yes	yes	yes	yes	yes	yes	Pseudomonas chlororaphis	NA
Pseudomonas	chlororaphis	1.855	Genus			Unreliable	Unacceptable	7766577	Fish	yes	yes	yes	yes	yes	yes	no	yes	yes	no	yes	yes	yes	no	yes	yes	yes	yes	yes	yes	yes	Pseudomonas chlororaphis	NA
Pseudomonas	fulva	1.958	Genus	Pseudomonas	fluorescens /putida	Unreliable	Doubtful	2225044	Fish	no	yes	no	no	yes	no	no	yes	no	yes	no	yes	no	no	no	no	no	yes	no	no	yes	Pseudomonas fulva	Pseudomonas fluorescens /putida
Pseudomonas	fulva	1.746	Genus	Chryseomonas	luteola	Unreliable	Doubtful	2224040	Fish	no	yes	no	no	yes	no	no	yes	no	no	no	yes	no	no	no	no	no	yes	no	no	no	Pseudomonas fulva	Chryseomonas luteola
Pseudomonas	orientalis	1.728	Genus	Aeromonas	hydrophila group 2	Unreliable	Unacceptable	7226046	Fish	yes	yes	yes	no	yes	no	no	yes	no	no	yes	yes	no	no	no	no	no	yes	no	yes	yes	Pseudomonas orientalis	Aeromonas hydrophila group 2
Rheinheimera	soli	1.982	Genus	Ochrobactrum	anthropi	Unreliable	Low discrimination	00200004	Fish	no	no	no	no	no	no	no	yes	no	no	no	no	no	no	no	no	no	no	no	no	no	Rheinheimera soli	Ochrobactrum anthropi
Rheinheimera	soli	1.963	Genus	Ochrobactrum	anthropi	Unreliable	Low discrimination	00200004	Fish	no	no	no	no	no	no	no	yes	no	no	no	no	no	no	no	no	no	no	no	no	no	Rheinheimera soli	Ochrobactrum anthropi
Rheinheimera	soli	1.96	Genus	Ochrobactrum	anthropi	Unreliable	Low discrimination	00200004	Fish	no	no	no	no	no	no	no	yes	no	no	no	no	no	no	no	no	no	no	no	no	no	Rheinheimera soli	Ochrobactrum anthropi
Shewanella	baltica	1.908	Genus	Shewanella	putrefaciens	Genus	Acceptable	0400004	Fish	no	no	no	no	no	yes	no	no	no	no	no	no	no	no	no	no	no	no	no	no	yes	Shewanella baltica	Shewanella putrefaciens
Shewanella	putrefaciens	1.754	Genus	Vibrio	fluvialis	Unreliable	Unacceptable	7021164	Fish	yes	yes	yes	no	no	no	no	yes	no	yes	no	no	yes	no	no	no	yes	yes	no	no	yes	Shewanella putrefaciens	Vibrio fluvialis
Shewanella	putrefaciens	1.703	Genus	Vibrio	cholerae	Unreliable	Unacceptable	7767124	Fish	yes	yes	yes	yes	yes	yes	no	yes	yes	yes	yes	yes	yes	no	no	no	yes	no	no	no	yes	Shewanella putrefaciens	Vibrio cholerae
