# Supplementary material for: Identification of environmental aquatic bacteria by mass spectrometry supported by biochemical differentiation
Source: PLoS One. 2022 Jun 3;17(6):e0269423. doi: 10.1371/journal.pone.0269423 (PMC9165887; doi:10.1371/journal.pone.0269423)
Supplement: S2 Table — Taxa and levels of identification are sorted by MALDI-level identification result (reliable genus or species identification) and presenting the API-level of identification (reliable or unreliable identification). (XLSX) [file pone.0269423.s002.xlsx]

## Sheet: Genus_concordance
MALDI-TOF MS Genus	Number of strains			Number of strains with API20E reliable (unreliable) identification by genus
	Identified by MALDI-TOF MS	No available genus data by API20E	API20E reliable (unreliable) identification	Aeromonas	Chryseobacterium	Chryseomonas	Citrobacter	Enterobacter	Flavimonas	Klebsiella	Ochrobactrum	Pantoea	Pasteurella	Photobacterium	Proteus	Pseudomonas	Rahnella	Serratia	Shewanella	Vibrio
Acinetobacter	29	8	1 (20)	0 (7)				0 (1)	0 (4)		1 (1)			0 (1)		0 (1)		0 (1)		0 (4)
Aeromonas	148	4	26 (118)	26 (109)						0 (1)			0 (1)					0 (1)		0 (6)
Alcaligenes	2	2	0 (0)
Buttiauxella	1	0	0 (1)															0 (1)
Chryseobacterium	4	0	2 (2)		2 (1)										0 (1)
Citrobacter	2	0	0 (2)				0 (2)
Comamonas	2	2	0 (0)
Delftia	4	1	1 (2)	0 (1)							0 (1)								1 (0)
Empedobacter	1	1	0 (0)
Enterobacter	10	1	1 (8)				0 (1)	0 (4)		0 (1)		1 (1)					0 (1)
Escherichia	2	0	1 (1)	1 (0)						0 (1)
Janthinobacterium	1	0	0 (1)								0 (1)
Klebsiella	6	1	0 (5)							0 (5)
Morganella	1	1	0 (0)
Myroides	5	2	0 (3)	0 (3)
Proteus	10	10	0 (0)
Providencia	11	9	0 (2)							0 (1)								0 (1)
Pseudomonas	18	3	3 (12)	0 (3)		0 (1)				0 (1)						3 (7)
Raoultella	1	0	0 (1)							0 (1)
Rheinheimera	5	0	0 (5)								0 (5)
Serratia	1	0	1 (0)															1 (0)
Shewanella	11	0	4 (7)	1 (5)															3 (0)	0 (2)
Stenotrophomonas	1	0	1 (0)	1 (0)
Wautersiella	1	1	0 (0)
Total	277	46	41 (190)	29 (128)	2 (1)	0 (1)	0 (3)	0 (5)	0 (4)	0 (11)	1 (8)	1 (1)	0 (1)	0 (1)	0 (1)	3 (8)	0 (1)	1 (4)	4 (0)	0 (12)
